# Supplementary material for: Early-stage alcohol-induced cardiomyopathy: not so much dilatation and dysfunction
Source: Eur Heart J Case Rep. 2023 Mar 30;7(4):ytad137. doi: 10.1093/ehjcr/ytad137 (PMC10090477; doi:10.1093/ehjcr/ytad137)
Supplement: ytad137_Supplementary_Data [file ytad137_supplementary_data.zip]

Archive with 3 entries (3 files):
- Figure S1 (1).tiff
- Video S1 - Initial 4Ch & 2Ch Color Coded GLS.mp4
- Video S2 - Final 4Ch & 2Ch Color Coded GLS.mp4
